# Supplementary material for: Ethnobotanical study on herbal tea drinks in Guangxi, China
Source: J Ethnobiol Ethnomed. 2023 Mar 31;19:10. doi: 10.1186/s13002-023-00579-3 (PMC10064729; doi:10.1186/s13002-023-00579-3)
Supplement: Supplementary file 1 — Additional file 1. The information of surveyed villages and markets. [file 13002_2023_579_MOESM1_ESM.xlsx]

## Sheet: Villages
The locations of survyed villages
No.	village name	Longitude	Latitude	Abbreviated name
1	巴马县巴马镇汽车站旁	107.249	24.1446	BA
2	大新县桃城镇北三村	107.186	22.8672	DX
3	都安县安阳镇桑里村	108.113	23.9389	DA
4	防城区扶隆乡那其村	107.949	21.8159	FCFL
5	防城区那梭镇	108.111	21.7199	FCNS
6	扶绥中东镇	107.833	22.8315	FS
7	桂平市麻垌镇鹧鸪村	110.142	23.1408	GPMT
8	桂平市楠木镇联江村	110.028	23.479	GPNM
9	桂平紫荆镇田心村	109.989	23.6761	GPZJ
10	横州市横州镇茉莉花产业园	109.278	22.7073	HZ
11	金秀县六拉村	110.187	24.1304	JX
12	靖西任庄乡邦亮村	106.462	22.9217	JX
13	乐业甘田镇甘田村	106.479	24.6141	LYGT
14	乐业县花坪镇	106.48	24.6146	LYHP
15	凌云县逻楼镇仰村	106.741	24.4397	LY
16	龙胜县和平乡老寨	110.008	25.7996	LSHP
17	龙胜县江底建新村	110.248	25.9178	LSJD
18	龙州县金龙镇板闭村	106.752	22.6377	LSJL
19	龙州响水镇鸣凤村	107.1	22.4515	LZ
20	隆安龙虎山保护区	107.588	22.9516	LA
21	隆林县新兴社区	107.589	22.9553	LL
22	罗城县宝坛乡	108.783	24.9697	LCBT
23	罗城县怀群镇剑江村	108.59	24.82	LCHQ
24	罗城县四把镇下里社区	108.809	24.7317	LCSB
25	马山白山镇杨圩村	108.297	23.5463	MSYY
26	马山县白山镇大同村	108.172	23.6849	MSDT
27	那坡百省乡	105.66	23.1496	NPBS
28	那坡平孟念井村	105.879	22.9504	NPNJ
29	那坡县城厢镇草药店	105.839	23.4091	NPCX
30	那坡县平孟镇六沙	105.993	22.946	NPLS
31	南丹八圩乡瑶寨村	107.653	24.9802	NDBY
32	南丹里湖乡瑶里村	107.673	25.0829	NDLH
33	平乐县二塘镇	110.779	24.6622	PLET
34	全州县东山乡	111.292	25.8255	QZDS
35	容县黎村镇高仰村	110.719	22.5567	RXL
36	融水县三防镇联合村	108.843	25.2472	RS
37	三江县林溪乡高友村	109.716	25.9856	SJLX
38	上林县西燕镇下水源	108.512	23.5325	SLXY
39	上思叫安乡黄袍山景区	107.97	22.1107	SSJA
40	上思十万大山森林公园	107.973	22.153	SWDS
41	田东县祥周镇布兵社区	107.973	23.62	TDXZ
42	田东县中医院	107.174	23.6077	TDZ
43	田阳田州镇	106.909	23.7366	TYTZ
44	田阳县五村乡	106.827	23.557	TYWC
45	万秀区河堤公园旁	111.313	23.4726	WXHD
46	武鸣区马头镇灵坡村	108.546	23.2903	WMMT
47	宜州区河池学院旁	108.654	24.4971	XZHC
48	邕宁区那马镇共和村	108.36	22.6293	YNNM
49	玉州区樟木镇调马村	110.013	22.4975	YZZM
50	玉州区中药港	110.174	22.6221	YZZY
51	八步区仁冲村	111.649	24.4325	BB

## Sheet: Markets
The locations of survyed markets
No.	Market name	Longitude	Latitude	Abbreviated name
1	东兴市东兴镇市场	107.968	21.5401	DXSC
2	防城区河堤市场	108.349	21.793	HDSC
3	恭城县县城药市	110.826	24.836	GCSC
4	桂林市七星区七星公园北门市场	110.307	25.2796	QXSC
5	桂平市第二市场	110.066	23.4083	GPSC
6	横州市横州镇菜市	109.264	22.6877	HZSC
7	江南区万客隆市场	108.281	22.7824	WLSC
8	靖西市药材市场	106.414	23.137	JXSC
9	灵山县综合市场	109.202	22.3455	LSSC
10	凌云泗城镇菜市场	106.576	24.3465	LYSC
11	龙胜县城菜市场	110.008	25.7992	LSSC
12	龙州县龙江市场	106.852	22.3437	LJSC
13	南丹里湖乡市场	107.66	25.11	NDSC
14	南宁市水街市场	108.309	22.8182	NNSC
15	凭祥市城区市场	106.747	22.1026	PXSC
16	浦北县县城菜市	109.551	22.2721	PBSC
17	钦北区鸿发市场	108.623	21.9831	QBSC
18	钦南区东风市场	108.616	21.964	QNSC
19	天等华隆乡市场	107.136	23.0795	HLSC
20	天峨县城市场	107.134	23.0677	TESC
21	藤县太平镇市场	110.695	23.6563	TXSC
