# Supplementary material for: Ethnobotanical study on herbal tea drinks in Guangxi, China
Source: J Ethnobiol Ethnomed. 2023 Mar 31;19:10. doi: 10.1186/s13002-023-00579-3 (PMC10064729; doi:10.1186/s13002-023-00579-3)
Supplement: Supplementary file 2 — Additional file 2. The detailed values of CFSI for each species. [file 13002_2023_579_MOESM2_ESM.xlsx]

## Sheet: Sheet1
	The detailed values of CFSI for each species
No	Family	Scientific name	Chinese name	QI	AI	FUI	PUI	MFFI	TSAI	FMRI	CFSI
1	Annonaceae	Alphonsea hainanensis Merr. & Chun	Hai nan teng chun 海南藤春	15	1	2	2	1	5.5	3	9.9
2	Apiaceae	Centella asiatica (L.) Urb.	Ji xue cao 积雪草	136	4	4	3	1	7.5	4	1958.4
3	Apocynaceae	Melodinus fusiformis Champ. ex Benth.	Cha teng茶藤	3	1	3	2	1	7.5	5	6.75
4	Apocynaceae	Plumeria rubra L.	Ji dan hua鸡蛋花	60	3	2	0.75	1	9	5	121.5
5	Aquifoliaceae	Ilex asprella (Hook. & Arn.) Champ. ex Benth.	Mei ye dong qing 梅叶冬青	50	2	2	1.5	1	5.5	4	66
6	Aquifoliaceae	Ilex hainanensis Merr.	Hai nan dong qing海南冬青	58	2	2	1.5	1	5.5	4	76.56
7	Aquifoliaceae	Ilex jingxiensis Y. F. Huang & M. X. Lai	Jing xi dong qing 靖西冬青	10	1	2	1.5	1	6.5	3	5.85
8	Aquifoliaceae	Ilex kudingcha C. J. Tseng	Ku ding cha 苦丁茶	295	3	4	1.5	1	6.5	4	1380.6
9	Aquifoliaceae	Ilex pentagona S. K. Chen, Y. X. Feng & C. F. Liang	Wu leng ku ding cha 五棱苦丁茶	28	1	3	1.5	1	6.5	4	32.76
10	Aquifoliaceae	Ilex pubescens Hook. & Arn.	Mao dong qing 毛冬青	42	3	2	1.5	1	5.5	4	83.16
11	Aquifoliaceae	Ilex rotunda Thunb.	Tie dong qing 铁冬青	166	2	3	1	1	5.5	4	219.12
12	Araliaceae	Heptapleurum heptaphyllum (L.) Y. F. Deng	E zhang chai 鹅掌柴	113	2	3	1.5	1	5.5	4	223.74
13	Araliaceae	Heptapleurum minutistellatum (Merr. ex H. L. Li) Y. F. Deng	Xing mao ya jiao mu 星毛鸭脚木	65	2	3	1.5	1	5.5	4	128.7
14	Araliaceae	Panax notoginseng (Burkill) F. H. Chen ex C. Chow & W. G. Huang	San qi 三七	52	2	2	0.75	1	7.5	4	46.8
15	Asteraceae	Artemisia anomala S. Moore	Qi hao 奇蒿	23	2	1	2	1	5.5	4	20.24
16	Asteraceae	Chrysanthemum indicum L.	Ye ju 野菊	326	4	4	0.75	1	9	4	1408.32
17	Asteraceae	Launaea acaulis (Roxb.) Babc. ex Kerr	Guang jing shuan guo ju 光茎栓果菊	44	1	1	3	1	6.5	4	34.32
18	Asteraceae	Taraxacum mongolicum Hand.-Mazz.	Pu gong ying 蒲公英	81	3	4	3	1	7.5	4	874.8
19	Begoniaceae	Begonia fimbristipula Hance	Zi bei tian kui 紫背天葵	33	1	3	3	1	6.5	5	96.525
20	Calycanthaceae	Chimonanthus nitens Oliv.	Shan la mei 山蜡梅	8	2	1	1.5	1	5.5	4	5.28
21	Caprifoliaceae	Lonicera confusa DC.	Hua nan ren dong 华南忍冬	5	2	3	0.75	1	6.5	5	7.3125
22	Caprifoliaceae	Lonicera hypoglauca Miq.	Gu xian ren dong 菰腺忍冬	228	3	3	0.75	1	5.5	4	338.58
23	Caprifoliaceae	Lonicera macrantha (D. Don) Spreng	Da hua ren dong 大花忍冬	48	1	2	0.75	1	6.5	4	18.72
24	Caprifoliaceae	Lonicera macranthoides Hand.-Mazz.	Hui zhan mao ren dong 灰毡毛忍冬	158	2	3	0.75	1	5.5	4	156.42
25	Chloranthaceae	Sarcandra glabra (Thunb.) Nakai	Cao shan hu 草珊瑚	176	4	4	2	1	7.5	4	1689.6
26	Cucurbitaceae	Gynostemma compressum X. X. Chen & D. R. Liang	Bian guo jiao gu lan扁果绞股蓝	15	1	3	3	1	6.5	4	35.1
27	Cucurbitaceae	Gynostemma guangxiense X. X. Chen et D. H. Qin	Guang xi jiao gu lan广西绞股蓝	9	1	3	3	1	6.5	4	21.06
28	Cucurbitaceae	Gynostemma longipes C. Y. Wu	Chang geng jiao gu lan 长梗绞股蓝	15	1	3	3	1	6.5	4	35.1
29	Cucurbitaceae	Gynostemma pentaphyllum (Thunb.) Makino	Jiao gu lan 绞股蓝	260	4	4	3	1	6.5	4	3244.8
30	Cucurbitaceae	Gynostemma laxum (Wall.) Cogn.	Guang ye jiao gu lan光叶绞股蓝	3	1	3	3	1	6.5	4	7.02
31	Cucurbitaceae	Momordica charantia L.	Ku gua 苦瓜	135	4	3	0.75	1	7.5	4	364.5
32	Cucurbitaceae	Siraitia grosvenorii (Swingle) C. Jeffrey ex A. M. Lu & Zhi Y. Zhang	Luo han guo 罗汉果	358	4	5	1.5	1	10	5	5370
33	Ebenaceae	Diospyros kaki L.f.	Shi 柿	15	4	2	1.5	1	5.5	4	39.6
34	Fabaceae	Abrus precatorius L.	Xiang si zi 相思子	168	2	4	1.5	1	9	4	725.76
35	Fabaceae	Callerya speciosa (Champ. ex Benth.) J. Compton & Schrire	Mei li ya dou teng美丽崖豆藤	2	2	3	1.5	1	6.5	5	5.85
36	Fabaceae	Chamaecrista mimosoides (L.) Greene	Han xiu cao jue ming 含羞草决明	16	1	2	1	1	6.5	4	8.32
37	Fabaceae	Chamaecrista nictitans (L.) Moench	Duan ye jue ming 短叶决明	12	1	1	1	1	6.5	4	3.12
38	Fabaceae	Pueraria montana (Lour.) Merr.	Ge 葛	152	4	3	0.75	1	7.5	5	513
39	Fabaceae	Senna sophera (L.) Roxb.	Huai ye jue ming 槐叶决明	22	2	2	1	1	6.5	3	17.16
40	Fabaceae	Senna tora (L.) Roxb.	Jue ming 决明	31	4	2	1	1	6.5	5	80.6
41	Fabaceae	Tadehagi pseudotriquetrum (DC.) H. Ohashi	Man jing hu lu cha蔓茎葫芦茶	15	1	3	2	1	5.5	4	19.8
42	Fabaceae	Tadehagi triquetrum (L.) H. Ohashi	Hu lu cha 葫芦茶	45	3	3	2	1	7.5	4	243
43	Fagaceae	Lithocarpus litseifolius (Hance) Chun	Mu jiang ye ke 木姜叶柯	255	2	4	1.5	1	9	5	1377
44	Helwingiaceae	Helwingia chinensis Batalin	Zhong hua qing jia ye 中华青荚叶	3	1	2	2	1	6.5	4	3.12
45	Hypericaceae	Cratoxylum cochinchinense (Lour.) Blume	Huang niu mu 黄牛木	59	3	4	2	1	6.5	4	368.16
46	Hypericaceae	Cratoxylum formosum subsp. pruniflorum (Kurz) Gogelin	Hong ya mu 红芽木	155	2	4	2	1	6.5	4	644.8
47	Hypericaceae	Hypericum japonicum Thunb.	Di er cao 地耳草	58	3	2	3	1	5.5	4	229.68
48	Juglandaceae	Cyclocarya paliurus (Batalin) Iljinsk.	Qing qian liu 青钱柳	142	1	3	2	1	7.5	4	255.6
49	Juglandaceae	Engelhardia roxburghiana Lindl.	Huang qi 黄杞	169	3	3	2	1	7.5	4	912.6
50	Lamiaceae	Agastache rugosa (Fisch. & C. A. Mey.) Kuntze	Huo xiang 藿香	57	3	2	2	1	7.5	5	256.5
51	Lamiaceae	Clerodendrum fortunatum L.	Bai hua deng long白花灯笼	12	2	2	1.5	1	5.5	4	15.84
52	Lamiaceae	Elsholtzia ciliata (Thunb.) Hyl.	Xiang ru 香薷	22	2	4	2	1	7.5	4	105.6
53	Lamiaceae	Isodon lophanthoides (Buch.-Ham. ex D. Don) H. Hara	Xian wen xiang cha cai 线纹香茶菜	24	1	2	3	1	9	5	64.8
54	Lamiaceae	Mentha canadensis L.	Bao he 薄荷	18	3	4	2	1	9	5	194.4
55	Lamiaceae	Orthosiphon aristatus (Blume) Miq.	Shen cha 肾茶	157	3	3	2	1	9	4	1017.36
56	Lamiaceae	Platostoma palustre (Blume) A. J. Paton	Liang fen cao 凉粉草	69	3	4	3	1	9	5	1117.8
57	Lamiaceae	Premna microphylla Turcz.	Dou fu chai 豆腐柴	24	2	2	1.5	1	6.5	4	37.44
58	Lamiaceae	Prunella vulgaris L.	Xia ku cao 夏枯草	32	4	2	3	1	6.5	5	249.6
59	Lamiaceae	Vitex negundo L. var. cannabifolia (Sieb. & Zucc.) Hand.-Mazz.	Mu jing 牡荆	15	1	1	2	1	5.5	4	6.6
60	Lamiaceae	Vitex quinata (Lour.) F. N. Williams	Shan mu jing 山牡荆	10	1	2	2	1	5.5	4	8.8
61	Lauraceae	Cinnamomum burmannii (Nees & T. Nees) Blume	Yin xiang 阴香	11	4	3	1	1	7.5	4	39.6
62	Lauraceae	Cinnamomum jensenianum Hand.-Mazz.	Ye huang gui 野黄桂	6	1	3	2	1	7.5	4	10.8
63	Lauraceae	Neocinnamomum delavayi (Lecomte) H. Liu	Xin zhang 新樟	3	1	3	1	1	7.5	4	2.7
64	Loranthaceae	Helixanthera parasitica Lour.	Li ban ji sheng 离瓣寄生	22	2	4	3	1	7.5	4	158.4
65	Loranthaceae	Macrosolen cochinchinensis (Lour.) Tiegh.	Qiao hua 鞘花	40	3	3	3	1	7.5	4	324
66	Loranthaceae	Scurrula parasitica L.	Hong hua ji sheng红花寄生	5	1	2	3	1	7.5	4	9
67	Loranthaceae	Taxillus chinensis (DC.) Danser	Guang ji sheng 广寄生	15	3	4	3	1	7.5	5	202.5
68	Loranthaceae	Viscum multinerve (Hayata) Hayata	Bing guo hu ji sheng 柄果槲寄生	12	1	3	3	1	7.5	4	32.4
69	Magnoliaceae	Manglietia aromatica (Dandy) V. S. Kumar	Xiang mu lian 香木莲	3	1	3	1.5	1	9	3	3.645
70	Malvaceae	Helicteres angustifolia L.	Shan zhi ma 山芝麻	30	2	2	3	1	6.5	5	117
71	Malvaceae	Microcos paniculata L.	Po bu ye 破布叶	245	4	4	1.5	1	5.5	4	1293.6
72	Menispermaceae	Cocculus laurifolius DC.	Zhang ye mu fang ji 樟叶木防己	6	1	3	1.5	1	7.5	4	8.1
73	Menispermaceae	Cyclea hypoglauca (Schauer) Diels	Fen ye lun huan teng 粉叶轮环藤	5	2	2	1.5	1	5.5	5	143.1
				3	3	2	1.5	1	5.5	4	5.94
75	Moraceae	Ficus carica L.	Wu hua guo 无花果	182	3	4	1.5	1	9	5	1474.2
76	Moraceae	Ficus cyrtophylla (Miq.) Miq.	Wai ye rong 歪叶榕	5	2	2	1.5	1	5.5	3	4.95
77	Moraceae	Morus alba L.	Sang 桑	274	4	4	1.5	1	7.5	5	2466
78	Moraceae	Morus australis Poir.	Ji sang 鸡桑	55	1	2	1.5	1	7.5	5	61.875
79	Myrtaceae	Decaspermum gracilentum (Hance) Merr. & L. M. Perry	Zi lian shu 子楝树	10	2	1	1.5	1	6.5	4	7.8
80	Myrtaceae	Psidium guajava L.	Fan shi liu 番石榴	53	4	3	0.75	1	7.5	4	143.1
81	Myrtaceae	Syzygium nervosum A. Cunn. ex DC.	Shui weng pu tao 水翁蒲桃	25	3	2	1	1	6.5	4	39
82	Nymphaeaceae	Nelumbo nucifera Gaertn.	Lian 莲	112	2	4	1.5	1	7.5	5	504
83	Oleaceae	Jasminum sambac (L.) Aiton	Mo li hua 茉莉花	303	4	4	0.75	1	9	5	1636.2
84	Oleaceae	Ligustrum robustum (Roxb.) Blume	Cu zhuang nv zhen粗壮女贞	8	1	2	1.5	1	5.5	4	5.28
85	Oleaceae	Ligustrum sinense Lour.	Duo mao xiao la 多毛小蜡	4	1	1	0.75	1	5.5	4	0.66
86	Oleaceae	Osmanthus fragrans Lour.	Gui hua 桂花	170	3	4	0.75	1	10	5	765
87	Orchidaceae	Anoectochilus calcareus Aver.	Hui yan jin xian lan灰岩金线兰	53	1	3	3	1	7.5	5	178.875
88	Orchidaceae	Anoectochilus nandanensis Y. Feng Huang & X. C. Qu	Nan dan jin xian lan南丹金线兰	8	1	3	3	1	7.5	4	21.6
89	Orchidaceae	Anoectochilus roxburghii (Wall.) Lindl.	Hua ye kai chun lan 花叶开唇兰	148	2	4	3	1	7.5	5	1332
90	Orchidaceae	Anoectochilus zhejiangensis Z. Wei & Y. B. Chang	Zhe jiang jin xian lan 浙江金线兰	1	1	2	3	1	6.5	4	1.56
91	Orchidaceae	Bulbophyllum kwangtungense Schltr.	Guang dong shi dou lan 广东石豆兰	46	2	2	3	1	7.5	4	165.6
92	Orchidaceae	Bulbophyllum odoratissimum (Sm.) Lindl. ex Wall.	Mi hua shi dou lan密花石豆兰	24	1	2	3	1	7.5	4	43.2
93	Orchidaceae	Nervilia fordii (Hance) Schltr.	Mao chun yu lan 毛唇芋兰	18	1	3	3	1	6.5	5	52.65
94	Orchidaceae	Nervilia plicata (Andrews) Schltr.	Mao ye yu lan 毛叶芋兰	4	1	1	3	1	6.5	4	3.12
95	Orchidaceae	Pholidota chinensis Lindl.	Shi xian tao 石仙桃	285	3	3	3	1	7.5	5	2885.62
96	Orchidaceae	Pholidota pallida Lindl.	Yun nan shi xian tao 云南石仙桃	65	2	3	3	1	7.5	5	438.75
97	Pentaphylacaceae	Adinandra millettii (Hook. & Arn.) Benth. & Hook. f. ex Hance	Yang tong 杨桐	60	2	3	0.75	1	7.5	4	81
98	Pentaphylacaceae	Adinandra nitida Merr. ex H. L. Li	Liang ye yang tong亮叶杨桐	155	2	4	0.75	1	6.5	5	302.25
99	Pentaphylacaceae	Eurya chinensis R. Br.	Mi sui hua 米碎花	8	3	2	0.75	1	6.5	4	9.36
100	Pentaphylacaceae	Eurya patentipila Chun	Chang mao ling 长毛柃	6	1	2	0.75	1	6.5	4	2.34
101	Phyllanthaceae	Glochidion sphaerogynum (Müll. Arg.) Kurz	Yuan guo suan pan zi 圆果算盘子	4	1	1	1.5	1	5.5	4	1.32
102	Phyllanthaceae	Phyllanthus emblica L.	Yu gan zi 余甘子	98	3	3	1.5	1	7.5	5	496.125
103	Pinaceae	Pinus massoniana Lamb.	Ma wei song 马尾松	90	3	3	1.5	1	7.5	3	273.375
104	Plantaginaceae	Plantago asiatica L.	Che qian 车前	299	4	4	3	1	6.5	5	4664.4
105	Plantaginaceae	Scoparia dulcis L.	Ye gan cao 野甘草	120	3	4	3	1	7.5	4	1296
106	Poaceae	Bambusa chungii McClure	Fen dan zhu 粉单竹	52	3	3	0.75	1	7.5	3	78.975
107	Poaceae	Cymbopogon mekongensis A. Camus	Qing xiang mao 青香茅	155	3	4	1.5	1	9	5	1255.5
108	Poaceae	Imperata cylindrica (L.) Raeusch.	Bai mao 白茅	186	4	4	1.5	1	7.5	5	1674
109	Poaceae	Lophatherum gracile Brongn.	Dan zhu ye 淡竹叶	48	2	2	3	1	7.5	5	216
110	Poaceae	Pogonatherum paniceum (Lam.) Hack.	Jin fa cao 金发草	12	3	3	2	1	6.5	4	56.16
111	Poaceae	Saccharum officinarum L.	Gan zhe 甘蔗	33	4	3	1	1	9	4	142.56
112	Polygonaceae	Polygonum chinense (L.) H. Gross	Huo tan mu 火炭母	16	4	2	2	1	5.5	4	56.32
113	Primulaceae	Maesa japonica (Thunb.) Moritzi & Zoll.	Du jing shan 杜茎山	33	1	2	0.75	1	7.5	4	14.85
114	Primulaceae	Maesa montana A. DC.	Jin zhu liu 金珠柳	42	3	2	0.75	1	7.5	4	56.7
115	Primulaceae	Maesa perlaria (Lour.) Merr.	Ji yu dan 鲫鱼胆	50	2	2	0.75	1	7.5	2	22.5
116	Pteridaceae	Onychium japonicum (Thunb.) Kunze	Ye zhi wei jin fen jue 野雉尾金粉蕨	68	2	2	1.5	1	6.5	4	106.08
117	Rhamnaceae	Berchemia polyphylla Wall. ex M. A. Lawson	Dong ye gou er cha 多叶勾儿茶	8	2	2	2	1	6.5	4	16.64
118	Rhamnaceae	Sageretia thea (Osbeck) M. C. Johnst.	Que mei teng 雀梅藤	6	2	2	2	1	6.5	4	12.48
119	Rosaceae	Crataegus scabrifolia (Franch.) Rehder	Yun nan shan zha 云南山楂	255	3	5	1.5	1	7.5	5	2151.56
120	Rosaceae	Docynia doumeri (Bois) C. K. Schneid.	Tai wan hai tang 台湾海棠	147	2	4	1.5	1	7.5	4	529.2
121	Rosaceae	Eriobotrya japonica (Thunb.) Lindl.	Pi pa 枇杷	199	4	3	1.5	1	7.5	5	1343.25
122	Rosaceae	Rubus chingii Hu	Tian cha 甜茶	92	2	4	1.5	1	9	5	496.8
123	Rubiaceae	Dimetia hedyotidea (DC.) T. C. Hsu	Niu bai teng 牛白藤	12	4	2	2	1	5.5	4	42.24
124	Rubiaceae	Hedyotis caudatifolia Merr. & F. P. Metcalf	Jian ye er cao 剑叶耳草	58	3	3	2	1	7.5	4	313.2
125	Rubiaceae	Hedyotis effusa Hance	Ding hu er cao 鼎湖耳草	88	1	3	2	1	7.5	4	158.4
126	Rubiaceae	Hedyotis uncinella Hook. & Arn.	Chang jie er cao长节耳草	6	2	2	3	1	6.5	4	18.72
127	Rubiaceae	Mycetia sinensis (Hemsl.) Craib	Hua xian e mu 华腺萼木	3	1	2	2	1	5.5	4	2.64
128	Rubiaceae	Uncaria hirsuta Havil.	Mao gou teng 毛钩藤	4	2	2	0.75	1	6.5	5	3.9
129	Rubiaceae	Uncaria rhynchophylla (Miq.) Miq.	Gou teng 钩藤	6	2	2	1.5	1	6.5	4	9.36
130	Rutaceae	Citrus maxima (Burm.) Merr.	You 柚	40	4	2	1	1	7.5	4	96
131	Rutaceae	Micromelum minutum (G. Forst.) Wight & Arn.	Da guan 大管	2	2	2	1.5	1	6.5	4	3.12
132	Rutaceae	Murraya tetramera C. C. Huang	Si shu jiu li xiang 四数九里香	165	3	5	2	1	9	4	1782
133	Santalaceae	Viscum articulatum Burm. f.	Bian zhi hu ji sheng 扁枝槲寄生	33	1	3	3	1	9	5	133.65
134	Santalaceae	Viscum liquidambaricola Hayata	Feng xiang hu ji sheng 枫香槲寄生	18	2	4	3	1	7.5	5	162
135	Sapindaceae	Dimocarpus longan Lour.	Long yan 龙眼	152	4	4	0.75	1	7.5	5	684
136	Saururaceae	Houttuynia cordata Thunb.	Ji cai 蕺菜	31	4	2	1.5	1	6.5	5	120.9
137	Schisandraceae	Illicium difengpi B. N. Chang	Di feng pi 地枫皮	8	1	1	1	1	6.5	5	2.6
138	Scrophulariaceae	Buddleja officinalis Maxim.	Mi meng hua 密蒙花	75	4	2	0.75	1	7.5	5	168.75
139	Theaceae	Camellia euphlebia Merr. ex Sealy	Xian mai jin hua cha 显脉金花茶	58	1	2	0.75	1	7.5	4	26.1
140	Theaceae	Camellia flavida Hung T.Chang	Dan huang jin hua cha 淡黄金花茶	55	1	1	0.75	1	7.5	4	12.375
141	Theaceae	Camellia huana T. L. Ming & W. J. Zhang	Gui zhou jin hua cha贵州金花茶	30	1	3	0.75	1	7.5	3	15.1875
142	Theaceae	Camellia impressinervis H. T. Chang & S. Ye Liang	Ao mai jin hua cha凹脉金花茶	11	1	3	0.75	1	7.5	3	5.56875
143	Theaceae	Camellia indochinensis Merr.	Dong xing jin hua cha 东兴金花茶	8	1	3	0.75	1	7.5	3	4.05
144	Theaceae	Camellia petelotii (Merr.) Sealy	Jin hua cha 金花茶	90	1	4	0.75	1	7.5	4	81
145	Theaceae	Camellia pubipetala Y. Wan & S. Z. Huang	Mao ban jin hua cha 毛瓣金花茶	15	1	3	0.75	1	7.5	3	7.59375
146	Theaceae	Stewartia sinensis Rehder & E. H. Wilson	Zi jing 紫茎	5	1	2	0.75	1	5.5	4	1.65
147	Theaceae	Stewartia villosa Merr.	Rou mao zi jing 柔毛紫茎	3	1	2	0.75	1	5.5	4	0.99
148	Urticaceae	Pilea sinofasciata C. J. Chen	Cu chi leng shui hua粗齿冷水花	81	1	3	3	1	7.5	5	273.375
149	Vitaceae	Nekemias cantoniensis (Hook. & Arn.) J. Wen & Z. L. Nie	Guang dong she pu tao 广东蛇葡萄	8	2	2	2	1	6.5	4	16.64
150	Vitaceae	Nekemias grossedentata (Hand.-Mazz.) J. Wen & Z. L. Nie	Xian chi she pu tao 显齿蛇葡萄	167	3	4	2	1	7.5	4	1202.4
151	Vitaceae	Vitis flexuosa Thunb.	Ge shu pu tao 葛藟葡萄	9	1	2	2	1	6.5	3	7.02
152	Vitaceae	Vitis lanceolatifoliosa C. L. Li	Ji zu pu tao 鸡足葡萄	8	1	2	2	1	7.5	3	7.2
153	Zingiberaceae	Alpinia officinarum Hance	Gao liang jiang 高良姜	6	2	3	1.5	1	9	4	19.44
154	Zingiberaceae	Alpinia zerumbet (Pers.) B. L. Burtt & R. M. Sm.	Yan shan jiang 艳山姜	2	2	3	1.5	1	7.5	4	5.4
155	Zingiberaceae	Zingiber officinale Roscoe	Jiang 姜	345	4	4	1.5	1	7.5	5	3105
